# Supplementary material for: HIV-1 latency reversing agents converge on phosphoregulation of nuclear protein complexes
Source: bioRxiv. 2025 Nov 14:2025.11.13.688376. Preprint. [Version 1] doi: 10.1101/2025.11.13.688376 (PMC12642471; doi:10.1101/2025.11.13.688376)
Supplement: Supplement 1 — Table S1. Unfiltered phosphorylation site changes. Spectronaut candidate output of all quantified post-translational modification from three independent datasets: two 24 hour LRA treatment experiments (Exp1 and Exp2) and one 2 hour treatment experiment (Exp3). Each entry includes the log2 fold-change, q value, and significance status for SAHA, PMA, and Prostratin relative to mock control prior to any filtering. [file media-1.xlsx]

## Sheet: exp1_PH_24hr_unfiltered
Comparison..group1.group2.

## Sheet: exp2_PH_24hr_unfiltered
Comparison..group1.group2.

## Sheet: exp3_PH_2hr_unfiltered
Comparison..group1.group2.
