# Supplementary material for: HIV-1 latency reversing agents converge on phosphoregulation of nuclear protein complexes
Source: bioRxiv. 2025 Nov 14:2025.11.13.688376. Preprint. [Version 1] doi: 10.1101/2025.11.13.688376 (PMC12642471; doi:10.1101/2025.11.13.688376)
Supplement: Supplement 2 — Table S2. Unfiltered total protein abundance changes. Spectronaut output of total protein abundance measurements from the same three experiments corresponding to Table S1. The table contains log2 fold-change, q value, and significance classifications for all proteins detected under each treatment condition. [file media-2.xlsx]

## Sheet: exp1_AB_24hr_unfiltered
Comparison..group1.group2.

## Sheet: exp2_AB_24hr_unfiltered
Comparison..group1.group2.

## Sheet: exp3_AB_2hr_unfiltered
Comparison..group1.group2.
