# Supplementary material for: HIV-1 latency reversing agents converge on phosphoregulation of nuclear protein complexes
Source: bioRxiv. 2025 Nov 14:2025.11.13.688376. Preprint. [Version 1] doi: 10.1101/2025.11.13.688376 (PMC12642471; doi:10.1101/2025.11.13.688376)
Supplement: Supplement 3 — Table S3. Abundance-corrected and merged phosphoproteomics dataset. Filtered phosphosite dataset obtained by merging the two 24 hour experiments (Exp1 and 2). Sites were retained only if they were consistently detected in both experiments, showed the same regulatory direction, and displayed phosphorylation changes independent of protein abundance. Phosphorylation and abundance log2 fold-changes from the two experiments are included. [file media-3.xlsx]

## Sheet: 24hr_final_filtered
Label.Accession.x.UniProtId_Label.Group.x.PTM.ModificationTitle.x.GeneName.x.AVG_Log2_Ratio_Exp3PH.Qvalue_Exp3PH.AVG_Log2_Ratio_Exp3AB.Qvalue_Exp3AB.AVG_Log2_Ratio_Exp4PH.Qvalue_Exp4PH.AVG_Log2_Ratio_Exp4AB.Qvalue_Exp4AB.Sig_PTM_3.Sig_AB_3.log2FC_avg_3_4_PH.log2FC_avg_3_4_AB.uniprot_site.site.genename_site
