# Supplementary material for: HIV-1 latency reversing agents converge on phosphoregulation of nuclear protein complexes
Source: bioRxiv. 2025 Nov 14:2025.11.13.688376. Preprint. [Version 1] doi: 10.1101/2025.11.13.688376 (PMC12642471; doi:10.1101/2025.11.13.688376)
Supplement: Supplement 4 — Table S4. Gene set enrichment analysis summary. Results of enrichment analyses performed across multiple datasets. Includes (1) combined enrichment using both phosphorylation and abundance data across 24 hour and 2 hour experiments, (2) enrichment of final significant core phosphorylated proteins (Table S3) against Gene Ontology Biological Process (GOBP) terms, and (3) against Gene Ontology Cellular Component (GOCC) terms. Each sheet lists term identifiers, significance values, and associated site counts. [file media-4.xlsx]

## Sheet: GSOA_GOBP_2hr+24hr_AB+PH
group

## Sheet: GSOA_GOBP_24hr_finalFiltered
group

## Sheet: GSOA_GOCC_24hr_finalFiltered
group
