# Supplementary material for: HIV-1 latency reversing agents converge on phosphoregulation of nuclear protein complexes
Source: bioRxiv. 2025 Nov 14:2025.11.13.688376. Preprint. [Version 1] doi: 10.1101/2025.11.13.688376 (PMC12642471; doi:10.1101/2025.11.13.688376)
Supplement: Supplement 5 — Table S5. Kinase activity analysis summary. Predicted kinase activity scores in 24 hour treatment experiments. The table summarizes mean activity, z-scores, and statistical significance for kinases inferred to be up- or down-regulated by LRAs. [file media-5.xlsx]

## Sheet: 24hr_kinaseSummaryScores
Label
