# Supplementary material for: HIV-1 latency reversing agents converge on phosphoregulation of nuclear protein complexes
Source: bioRxiv. 2025 Nov 14:2025.11.13.688376. Preprint. [Version 1] doi: 10.1101/2025.11.13.688376 (PMC12642471; doi:10.1101/2025.11.13.688376)
Supplement: Supplement 6 — Table S6. Nuclear complex phosphoprotein interaction network. Edge list representing the network of nuclear protein complexes affected by LRA treatment. Each edge connects a protein complex to its phosphorylated subunits or sites identified in the abundance-corrected phosphoproteome. This dataset and Table S3 underlie the network visualizations (Fig. 4) in the main text. [file media-6.xlsx]

## Sheet: Nuclear Complex Edges
From
